# Supplementary material for: Study on the Pauropoda from Tibet, China. Part I. The genera Decapauropus and Hemipauropus (Myriapoda)
Source: Zookeys. 2018 Apr 30;(754):33–46. doi: 10.3897/zookeys.754.24210 (PMC5938323; doi:10.3897/zookeys.754.24210)
Supplement: XML Treatment for Decapauropus biconjugarus [file zookeys.754.24210-treatment1.xml]

<!DOCTYPE tp:taxon-treatment
  PUBLIC "-//TaxonX//DTD Taxonomic Treatment Publishing DTD v0 20100105//EN" "tax-treatment-NSO.dtd">
<tp:taxon-treatment xmlns:tp="http://www.plazi.org/taxpub"><tp:treatment-meta><kwd-group><label>Taxon classification</label><kwd><named-content xmlns:xlink="http://www.w3.org/1999/xlink" content-type="kingdom">Animalia</named-content></kwd><kwd><named-content xmlns:xlink="http://www.w3.org/1999/xlink" content-type="order">ORDO</named-content></kwd><kwd><named-content xmlns:xlink="http://www.w3.org/1999/xlink" content-type="family">FAMILIA</named-content></kwd></kwd-group><mixed-citation publication-type="journal"><person-group><name><surname>Qian</surname><given-names>Chang-Yuan</given-names></name><name><surname>Bu</surname><given-names>Yun</given-names></name><name><surname>Dong</surname><given-names>Yan</given-names></name><name><surname>Luan</surname><given-names>Yun-Xia</given-names></name></person-group><article-title>Study on the <tp:taxon-name><tp:taxon-name-part taxon-name-part-type="class">Pauropoda</tp:taxon-name-part></tp:taxon-name> from Tibet, China. Part I. The genera <italic><tp:taxon-name><tp:taxon-name-part taxon-name-part-type="genus" reg="Decapauropus">Decapauropus</tp:taxon-name-part></tp:taxon-name></italic> and <italic><tp:taxon-name><tp:taxon-name-part taxon-name-part-type="genus" reg="Hemipauropus">Hemipauropus</tp:taxon-name-part></tp:taxon-name></italic> (<tp:taxon-name><tp:taxon-name-part taxon-name-part-type="subphylum">Myriapoda</tp:taxon-name-part></tp:taxon-name>)</article-title><source>Zookeys</source><day>30</day><month>4</month><year>2018</year><volume>2018</volume><issue>754</issue><fpage>33</fpage><lpage>46</lpage><pub-id pub-id-type="doi">10.3897/zookeys.754.24210</pub-id></mixed-citation></tp:treatment-meta><tp:nomenclature><tp:taxon-name>
              <tp:taxon-name-part taxon-name-part-type="genus" reg="Decapauropus">Decapauropus</tp:taxon-name-part>
              <tp:taxon-name-part taxon-name-part-type="species" reg="biconjugarus">biconjugarus</tp:taxon-name-part>
              <object-id xmlns:xlink="http://www.w3.org/1999/xlink" content-type="zoobank" xlink:type="simple">http://zoobank.org/2E2C1271-92AD-4001-8192-9A652779E81D</object-id>
            </tp:taxon-name><tp:taxon-authority>Qian &amp; Bu</tp:taxon-authority><tp:taxon-status xmlns:xlink="http://www.w3.org/1999/xlink" xlink:type="simple">sp. n.</tp:taxon-status><xref ref-type="fig" rid="F1">Figs 1</xref><xref ref-type="fig" rid="F2">, 2</xref></tp:nomenclature><tp:treatment-sec sec-type="material" id="SECID0EEIAC"><title>Material examined.</title><p>Holotype, adult with 9 pairs of legs, female (slide no. XZ-PA2015025) (<abbrev xmlns:xlink="http://www.w3.org/1999/xlink" content-type="institution" xlink:title="Shanghai Natural History Museum" id="ABBRID0EKIAC" xlink:type="simple">SNHM</abbrev>), China, Tibet, Motuo county, Dexing town, extracted from soil samples in a broad-leaved forest, alt. 1100 m, <named-content xmlns:xlink="http://www.w3.org/1999/xlink" content-type="dwc:verbatimCoordinates" xlink:type="simple"><named-content content-type="geo-json" specific-use="{&#34;type&#34;:&#34;Point&#34;,&#34;coordinates&#34;:[95.433333,29.666667]}" id="NCID0ESIAC" xlink:type="simple">29°40'N, 95°26'E</named-content></named-content>, 3-XI-2015, coll. Y. Bu &amp; G. Yang. Paratypes, 2 adults, with 9 pairs of legs, females (slides no. XZ-PA2015019 (<abbrev xmlns:xlink="http://www.w3.org/1999/xlink" content-type="institution" xlink:title="Shanghai Natural History Museum" id="ABBRID0EXIAC" xlink:type="simple">SNHM</abbrev>), XZ-PA2015026 (<abbrev xmlns:xlink="http://www.w3.org/1999/xlink" content-type="institution" xlink:title="Shanghai Entomological Museum" id="ABBRID0E3IAC" xlink:type="simple">SEM</abbrev>)), 2 subadults, with 8 pairs of legs (slides no. XZ-PA2015027 (<abbrev xmlns:xlink="http://www.w3.org/1999/xlink" content-type="institution" xlink:title="Shanghai Natural History Museum" id="ABBRID0EBJAC" xlink:type="simple">SNHM</abbrev>), XZ-PA2015031 (<abbrev xmlns:xlink="http://www.w3.org/1999/xlink" content-type="institution" xlink:title="Shanghai Entomological Museum" id="ABBRID0EGJAC" xlink:type="simple">SEM</abbrev>)), same data as holotype.</p></tp:treatment-sec><tp:treatment-sec sec-type="etymology" id="SECID0ELJAC"><title>Etymology.</title><p>From the Latin <italic><tp:taxon-name><tp:taxon-name-part taxon-name-part-type="genus" reg="Decapauropus"/><tp:taxon-name-part taxon-name-part-type="species" reg="biconjugarus">biconjugarus</tp:taxon-name-part></tp:taxon-name></italic> referring to the anal plate with two pairs of clavate appendages.</p></tp:treatment-sec><tp:treatment-sec sec-type="diagnosis" id="SECID0E2JAC"><title>Diagnosis.</title><p>
              <italic><tp:taxon-name><tp:taxon-name-part taxon-name-part-type="genus" reg="Decapauropus">Decapauropus</tp:taxon-name-part> <tp:taxon-name-part taxon-name-part-type="species" reg="biconjugarus">biconjugarus</tp:taxon-name-part></tp:taxon-name></italic> sp. n. is distinguished from the other species in the genus by the shape of the anal plate: subquadrate, with obvious U-shape and concave lateral margins; distal part with 4 posteriorly directed clavate appendages, dorsal ones thickest, straight, annulate, those protruding from sternal side shorter and thinner, straight, glabrous. Posterior part of the pygidial sternum evenly rounded.</p></tp:treatment-sec><tp:treatment-sec sec-type="description" id="SECID0EMKAC"><title>Description.</title><p>Holotype length 0.6 mm (Fig. <xref ref-type="fig" rid="F2">2A</xref>).</p><p>
              <italic>Head</italic> (Figs <xref ref-type="fig" rid="F1">1B</xref>, <xref ref-type="fig" rid="F2">2E</xref>). Dorsal head setae short to moderately long, clavate, lateral ones cylindrical. Relative lengths of setae, 1<sup>st</sup> row: <italic>a</italic><sub>1</sub> = 10, <italic>a</italic><sub>2</sub> = 8 (10); 2<sup>nd</sup> row: <italic>a</italic><sub>1</sub> = (9) 10, <italic>a</italic><sub>2</sub> = 18 (19) <italic>a</italic><sub>3</sub> = 14; 3<sup>rd</sup> row: <italic>a</italic><sub>1</sub> = 8 (10), <italic>a</italic><sub>2</sub> = (10) 12; 4<sup>th</sup> row: <italic>a</italic><sub>1</sub> = 8, <italic>a</italic><sub>2</sub> = (16) 18, <italic>a</italic><sub>3</sub> = (18) 20, <italic>a</italic><sub>4</sub> = (30) 32; lateral group setae <italic>l</italic><sub>1</sub> =26 (27), <italic>l</italic><sub>2</sub> = 22 (25) <italic>l</italic><sub>3</sub> = 20 (30); the ratio <italic>a</italic><sub>1</sub>/<italic>a</italic><sub>1</sub>–<italic>a</italic><sub>1</sub> in 1<sup>st</sup> row 0.8, 2<sup>nd</sup> row 0.4, 3<sup>rd</sup> row 0.4 and 4<sup>th</sup> row 0.4. Temporal organs oval in dorsal view, their length 1.4 times as long as their shortest distance apart. Head cuticle glabrous.</p><fig id="F1" position="float" orientation="portrait"><label>Figure 1.</label><caption><p>
                  <italic><tp:taxon-name><tp:taxon-name-part taxon-name-part-type="genus" reg="Decapauropus">Decapauropus</tp:taxon-name-part> <tp:taxon-name-part taxon-name-part-type="species" reg="biconjugarus">biconjugarus</tp:taxon-name-part></tp:taxon-name></italic> sp. n. (holotype) <bold>A</bold> Left antenna, tergal view <bold>B</bold> Head, median and right part, dorsal view <bold>C</bold> Collum segment, median and left part, sternal view <bold>D</bold> <italic>T</italic><sub>3</sub> <bold>E</bold> Setae on coxa (left) and trochanter (right) of leg IX <bold>F</bold> Tarsus of leg IX <bold>G</bold> tergum of pygidum <bold>H</bold> sternum of pygidum. Scale bars: 20 μm.</p></caption><graphic xmlns:xlink="http://www.w3.org/1999/xlink" xlink:href="zookeys-754-033-g001.jpg" position="float" orientation="portrait" xlink:type="simple" id="oo_200244.jpg"/></fig><fig id="F2" position="float" orientation="portrait"><label>Figure 2.</label><caption><p>
                  <italic><tp:taxon-name><tp:taxon-name-part taxon-name-part-type="genus" reg="Decapauropus">Decapauropus</tp:taxon-name-part> <tp:taxon-name-part taxon-name-part-type="species" reg="biconjugarus">biconjugarus</tp:taxon-name-part></tp:taxon-name></italic> sp. n. (holotype) <bold>A</bold> Habitus <bold>B</bold> Antenna, tergal view <bold>C</bold> Antenna, sternal view <bold>D</bold> Collum segment, sternal view <bold>E</bold> Head, dorsal view <bold>F</bold> <italic>T</italic><sub>3</sub> <bold>G</bold> Tergite I <bold>H</bold> Tergum of pygidum <bold>I</bold> Sternum of pygidum. Scale bars: 100 μm (<bold>A</bold>), 20 μm (<bold>B–I</bold>).</p></caption><graphic xmlns:xlink="http://www.w3.org/1999/xlink" xlink:href="zookeys-754-033-g002.jpg" position="float" orientation="portrait" xlink:type="simple" id="oo_200245.jpg"/></fig><p>
              <italic>Antennae</italic> (Figs <xref ref-type="fig" rid="F1">1A</xref>, <xref ref-type="fig" rid="F2">2B</xref>, <xref ref-type="fig" rid="F2">2C</xref>). Antennal segment 4 with four cylindrical setae; relative lengths of setae: <italic>p</italic> = 100, <italic>p</italic>’ = (39.9) 41.4, <italic>p</italic>’’ = 62.5 (63.8), <italic>r</italic> = (26) 27.6; tergal seta <italic>p</italic> (1.2) 1.3 times as long as tergal branch <italic>t.</italic> The latter cylindrical, 2.2 (2.3) times as long as its greatest diameter and (1.6) 1.7 times as long as sternal branch <italic>s</italic>, which itself is 2.3 times as long as its greatest diameter. Seta <italic>q</italic> cylindrical, blunt, 1.3 times as long as <italic>s. F</italic><sub>3</sub> very thin with small base segment. Relative lengths of flagella (base segments included) and base segments: <italic>F</italic><sub>1</sub> = 100, <italic>bs</italic><sub>1</sub> = 6; <italic>F</italic><sub>2</sub> = 44.4, <italic>bs</italic><sub>2</sub> = 4; <italic>F</italic><sub>3</sub> =83.3, <italic>bs</italic><sub>3</sub> = 5. <italic>F</italic><sub>1</sub> 4.5 times as long as <italic>t, F</italic><sub>2</sub> and <italic>F</italic><sub>3</sub> 2.7 and 5.0 times as long as <italic>s</italic> respectively. Distal calyces small; <italic>F</italic><sub>1</sub> and <italic>F</italic><sub>2</sub> with fusiform flagella axes just below calyx. Distal calyces spherical; distal part of flagella axes fusiform. Globulus <italic>g</italic> 1.75 times as long as wide; about 12 bracts, capsule subspherical; width of <italic>g</italic> 0.67 of the greatest diameter of <italic>t.</italic> Antennae nearly glabrous.</p><p>
              <italic>Trunk.</italic> Setae on collum subcylindrical, striate, and appearing simple. Sublateral setae length 27 μm, 2.5 times as long as submedian setae (Figs <xref ref-type="fig" rid="F1">1C</xref>, <xref ref-type="fig" rid="F2">2D</xref>); sternite process triangular, pointed; appendages narrowing distally and with flat caps (Figs <xref ref-type="fig" rid="F1">1C</xref>, <xref ref-type="fig" rid="F2">2D</xref>). Setae on tergites thin, cylindrical; 4 + 4 setae on tergite I (Fig. <xref ref-type="fig" rid="F2">2 G</xref>), 6 + 6 on II–IV, 6 + 4 on V, 4 + 2 on VI. Tergites glabrous.</p><p>
              <italic><tp:taxon-name><tp:taxon-name-part taxon-name-part-type="genus" reg="Bothriotricha">Bothriotricha</tp:taxon-name-part></tp:taxon-name></italic>. Relative lengths: <italic>T</italic><sub>1</sub> = 100, <italic>T</italic><sub>2</sub> = 126.7, <italic>T</italic><sub>3</sub> = 106.7, <italic>T</italic><sub>4</sub> =128.0, <italic>T</italic><sub>5</sub> = 206.7. Axes simple, straight, in all but <italic>T</italic><sub>3</sub> very thin; axes of <italic>T</italic><sub>3</sub> thickened in distal half (Figs <xref ref-type="fig" rid="F1">1D</xref>, <xref ref-type="fig" rid="F2">2F</xref>). Pubescent hairs simple, short, thin, strongest on distal half of <italic>T</italic><sub>3</sub>.</p><p>
              <italic>Legs.</italic> Setae on coxa and trochanter of leg IX length 20 and 23 μm respectively, furcate with subcylindrical, annulate, blunt branches (Fig. <xref ref-type="fig" rid="F1">1E</xref>). Tarsus of leg IX long, 45 μm, tapering, 4.1 times as long as its greatest diameter (Fig. <xref ref-type="fig" rid="F1">1F</xref>). Proximal seta long, 14 μm, tapering, striate; distal seta 11 μm, tapering, striate; their lengths 0.35 and 0.30 of the tarsal length, respectively. Cuticle of tarsus glabrous.</p><p>
              <italic>Pygidum. Tergum</italic> (Figs <xref ref-type="fig" rid="F1">1G</xref>, <xref ref-type="fig" rid="F2">2H</xref>). Posterior margin evenly rounded but with small median triangular lobe between <italic>a</italic><sub>1</sub> and <italic>st</italic>, the lobe granulated distally. Relative lengths of setae: <italic>a</italic><sub>1</sub> = 100, <italic>a</italic><sub>2</sub> = 82.4, <italic>a</italic><sub>3</sub> = 117.6, <italic>st</italic> = 58.8. All setae subcylindrical, blunt, striate; <italic>st</italic> convergent; Distance <italic>a</italic><sub>1</sub>–<italic>a</italic><sub>1</sub> 0.64 of length of <italic>a</italic><sub>1</sub>; distance <italic>a</italic><sub>1</sub>–<italic>a</italic><sub>2</sub> 3.3 times as long as <italic>a</italic><sub>2</sub>–<italic>a</italic><sub>3</sub>; distance <italic>st</italic>–<italic>st</italic> 1.5 times as long as <italic>st</italic> and 1.4 times as long as distance <italic>a</italic><sub>1</sub>–<italic>a</italic><sub>1</sub>. <italic>Sternum</italic> (Figs <xref ref-type="fig" rid="F1">1H</xref>, <xref ref-type="fig" rid="F2">2I</xref>). Posterior margin evenly rounded and smooth between <italic>b</italic><sub>1</sub>. Relative lengths of setae (<italic>a</italic><sub>1</sub> =100): <italic>b</italic><sub>1</sub> = 235.3, <italic>b</italic><sub>2</sub> = 82.4. All setae subcylindrical, blunt, striate. Distance <italic>b</italic><sub>1</sub>–<italic>b</italic><sub>1</sub> 0.7 of length of <italic>b</italic><sub>1</sub>; distance <italic>b</italic><sub>1</sub>–<italic>b</italic><sub>2</sub> 1.1 times as long as <italic>b</italic><sub>2</sub>.</p><p>
              <italic>Anal plate</italic> subquadrate, with obvious U shape concave lateral margins; distal part with four posteriorly directed clavate appendages, tergal ones thickest, straight, annulate, those protruding from sternal side shorter and thinner, straight, glabrous. Tergal and sternal appendages 0.9 and 0.5 times as long as plate respectively. Plate and sternum glabrous.</p></tp:treatment-sec><tp:treatment-sec sec-type="remarks" id="SECID0EGIAE"><title>Remarks.</title><p>This new species seems to be a very close relative of <italic><tp:taxon-name><tp:taxon-name-part taxon-name-part-type="genus" reg="Decapauropus">D.</tp:taxon-name-part> <tp:taxon-name-part taxon-name-part-type="species" reg="bedosae">bedosae</tp:taxon-name-part></tp:taxon-name></italic> Scheller from north-western Thailand (<xref ref-type="bibr" rid="B2">Scheller 1995</xref>) and <italic><tp:taxon-name><tp:taxon-name-part taxon-name-part-type="genus" reg="Decapauropus">D.</tp:taxon-name-part> <tp:taxon-name-part taxon-name-part-type="species" reg="cibodasensis">cibodasensis</tp:taxon-name-part></tp:taxon-name></italic> Scheller from Singapore (<xref ref-type="bibr" rid="B3">Scheller 2007</xref>). They can be distinguished by the shape of the posterior part of the pygidial sternum (margin evenly rounded in the new species vs. straight in <italic><tp:taxon-name><tp:taxon-name-part taxon-name-part-type="genus" reg="Decapauropus">D.</tp:taxon-name-part> <tp:taxon-name-part taxon-name-part-type="species" reg="cibodasensis">cibodasensis</tp:taxon-name-part></tp:taxon-name></italic>; with broad indentation in <italic><tp:taxon-name><tp:taxon-name-part taxon-name-part-type="genus" reg="Decapauropus">D.</tp:taxon-name-part> <tp:taxon-name-part taxon-name-part-type="species" reg="bedosae">bedosae</tp:taxon-name-part></tp:taxon-name></italic>) and by the shape of the anal plate (plate short with medium appendages in <italic><tp:taxon-name><tp:taxon-name-part taxon-name-part-type="genus" reg="Decapauropus">D.</tp:taxon-name-part> <tp:taxon-name-part taxon-name-part-type="species" reg="biconjugarus">biconjugarus</tp:taxon-name-part></tp:taxon-name></italic>; plate short with long appendages in <italic><tp:taxon-name><tp:taxon-name-part taxon-name-part-type="genus" reg="Decapauropus">D.</tp:taxon-name-part> <tp:taxon-name-part taxon-name-part-type="species" reg="cibodasensis">cibodasensis</tp:taxon-name-part></tp:taxon-name></italic>; plate longer with sort appendages, especially the sternal ones in <italic><tp:taxon-name><tp:taxon-name-part taxon-name-part-type="genus" reg="Decapauropus">D.</tp:taxon-name-part> <tp:taxon-name-part taxon-name-part-type="species" reg="bedosae">bedosae</tp:taxon-name-part></tp:taxon-name></italic>).</p></tp:treatment-sec><ref-list><ref id="B2"><mixed-citation xmlns:xlink="http://www.w3.org/1999/xlink" xlink:type="simple">
          <person-group><name name-style="western"><surname>Scheller</surname><given-names>U</given-names></name></person-group> (<year>1995</year>) <article-title><tp:taxon-name><tp:taxon-name-part taxon-name-part-type="class">Pauropoda</tp:taxon-name-part></tp:taxon-name> (<tp:taxon-name><tp:taxon-name-part taxon-name-part-type="family">Pauropodidae</tp:taxon-name-part></tp:taxon-name>, <tp:taxon-name><tp:taxon-name-part taxon-name-part-type="family">Eurypauropodidae</tp:taxon-name-part></tp:taxon-name>) from north-western Thailand.</article-title> <source>Tropical Zoology</source> <volume>8</volume>: <fpage>7</fpage>–<lpage>41</lpage>. <ext-link xlink:type="simple" ext-link-type="doi" xlink:href="10.1080/03946975.1995.10539270">https://doi.org/10.1080/03946975.1995.10539270</ext-link></mixed-citation></ref><ref id="B3"><mixed-citation xmlns:xlink="http://www.w3.org/1999/xlink" xlink:type="simple">
          <person-group><name name-style="western"><surname>Scheller</surname><given-names>U</given-names></name></person-group> (<year>2007</year>) <article-title>Records of <tp:taxon-name><tp:taxon-name-part taxon-name-part-type="class">Pauropoda</tp:taxon-name-part></tp:taxon-name> (<tp:taxon-name><tp:taxon-name-part taxon-name-part-type="family">Pauropodidae</tp:taxon-name-part></tp:taxon-name>; <tp:taxon-name><tp:taxon-name-part taxon-name-part-type="family">Brachypauropodidae</tp:taxon-name-part></tp:taxon-name>; <tp:taxon-name><tp:taxon-name-part taxon-name-part-type="family">Eurypauropodidae</tp:taxon-name-part></tp:taxon-name>) from Singapore, Indonesia and Malasia with the description of 18 new species (<tp:taxon-name><tp:taxon-name-part taxon-name-part-type="class">Pauropoda</tp:taxon-name-part></tp:taxon-name> and <tp:taxon-name><tp:taxon-name-part taxon-name-part-type="class">Symphyla</tp:taxon-name-part></tp:taxon-name> of the Geneva Museum XV).</article-title> <source>Revue Suisse de Zoologie</source> <volume>114</volume>(<issue>3</issue>): <fpage>521</fpage>–<lpage>572</lpage>. <ext-link xlink:type="simple" ext-link-type="doi" xlink:href="10.5962/bhl.part.80403">https://doi.org/10.5962/bhl.part.80403</ext-link></mixed-citation></ref></ref-list></tp:taxon-treatment>
