# Supplementary material for: Study on the Pauropoda from Tibet, China. Part I. The genera Decapauropus and Hemipauropus (Myriapoda)
Source: Zookeys. 2018 Apr 30;(754):33–46. doi: 10.3897/zookeys.754.24210 (PMC5938323; doi:10.3897/zookeys.754.24210)
Supplement: XML Treatment for Decapauropus tibeticus [file zookeys.754.24210-treatment2.xml]

<!DOCTYPE tp:taxon-treatment
  PUBLIC "-//TaxonX//DTD Taxonomic Treatment Publishing DTD v0 20100105//EN" "tax-treatment-NSO.dtd">
<tp:taxon-treatment xmlns:tp="http://www.plazi.org/taxpub"><tp:treatment-meta><kwd-group><label>Taxon classification</label><kwd><named-content xmlns:xlink="http://www.w3.org/1999/xlink" content-type="kingdom">Animalia</named-content></kwd><kwd><named-content xmlns:xlink="http://www.w3.org/1999/xlink" content-type="order">ORDO</named-content></kwd><kwd><named-content xmlns:xlink="http://www.w3.org/1999/xlink" content-type="family">FAMILIA</named-content></kwd></kwd-group><mixed-citation publication-type="journal"><person-group><name><surname>Qian</surname><given-names>Chang-Yuan</given-names></name><name><surname>Bu</surname><given-names>Yun</given-names></name><name><surname>Dong</surname><given-names>Yan</given-names></name><name><surname>Luan</surname><given-names>Yun-Xia</given-names></name></person-group><article-title>Study on the <tp:taxon-name><tp:taxon-name-part taxon-name-part-type="class">Pauropoda</tp:taxon-name-part></tp:taxon-name> from Tibet, China. Part I. The genera <italic><tp:taxon-name><tp:taxon-name-part taxon-name-part-type="genus" reg="Decapauropus">Decapauropus</tp:taxon-name-part></tp:taxon-name></italic> and <italic><tp:taxon-name><tp:taxon-name-part taxon-name-part-type="genus" reg="Hemipauropus">Hemipauropus</tp:taxon-name-part></tp:taxon-name></italic> (<tp:taxon-name><tp:taxon-name-part taxon-name-part-type="subphylum">Myriapoda</tp:taxon-name-part></tp:taxon-name>)</article-title><source>Zookeys</source><day>30</day><month>4</month><year>2018</year><volume>2018</volume><issue>754</issue><fpage>33</fpage><lpage>46</lpage><pub-id pub-id-type="doi">10.3897/zookeys.754.24210</pub-id></mixed-citation></tp:treatment-meta><tp:nomenclature><tp:taxon-name>
              <tp:taxon-name-part taxon-name-part-type="genus" reg="Decapauropus">Decapauropus</tp:taxon-name-part>
              <tp:taxon-name-part taxon-name-part-type="species" reg="tibeticus">tibeticus</tp:taxon-name-part>
              <object-id xmlns:xlink="http://www.w3.org/1999/xlink" content-type="zoobank" xlink:type="simple">http://zoobank.org/353D5D52-EE05-4DA6-A063-77441C7E6C61</object-id>
            </tp:taxon-name><tp:taxon-authority>Qian &amp; Bu</tp:taxon-authority><tp:taxon-status xmlns:xlink="http://www.w3.org/1999/xlink" xlink:type="simple">sp. n.</tp:taxon-status><xref ref-type="fig" rid="F3">Figs 3</xref><xref ref-type="fig" rid="F4">, 4</xref><!--PageBreak--><!--PageBreak--><!--PageBreak--></tp:nomenclature><tp:treatment-sec sec-type="material" id="SECID0EVMAE"><title>Material examined.</title><p>Holotype, adult with nine pairs of legs, female (slide no. XZ-PA2015007) (<abbrev xmlns:xlink="http://www.w3.org/1999/xlink" content-type="institution" xlink:title="Shanghai Natural History Museum" id="ABBRID0E2MAE" xlink:type="simple">SNHM</abbrev>), China, Tibet, Linzhi City, Bomi county, Songzong town, extracted from soil samples in a broad-leaved forest, Alt. 3000 m, <named-content xmlns:xlink="http://www.w3.org/1999/xlink" content-type="dwc:verbatimCoordinates" xlink:type="simple"><named-content content-type="geo-json" specific-use="{&#34;type&#34;:&#34;Point&#34;,&#34;coordinates&#34;:[96.600000,30.266667]}" id="NCID0EDNAE" xlink:type="simple">29°76'N, 95°96'E</named-content></named-content>, 7-XI-2015, coll. Y. Bu &amp; G. Yang. Paratype, adult with 9 pairs of legs, female (slide no. XZ-PA2015009) (<abbrev xmlns:xlink="http://www.w3.org/1999/xlink" content-type="institution" xlink:title="Shanghai Natural History Museum" id="ABBRID0EINAE" xlink:type="simple">SNHM</abbrev>), same data as holotype.</p><!--PageBreak--><!--PageBreak--></tp:treatment-sec><tp:treatment-sec sec-type="etymology" id="SECID0EPNAE"><title>Etymology.</title><p>The species is named after Tibet.</p></tp:treatment-sec><tp:treatment-sec sec-type="diagnosis" id="SECID0EUNAE"><title>Diagnosis.</title><p>
              <italic><tp:taxon-name><tp:taxon-name-part taxon-name-part-type="genus" reg="Decapauropus">Decapauropus</tp:taxon-name-part> <tp:taxon-name-part taxon-name-part-type="species" reg="tibeticus">tibeticus</tp:taxon-name-part></tp:taxon-name></italic> sp. n. is distinguished from the other species in the genus by the shape of the anal plate bearing comma shaped appendages with pubescence. This in combination with <italic>st</italic> expanded and annulate distally is a very peculiar character for members of this genus.</p></tp:treatment-sec><tp:treatment-sec sec-type="description" id="SECID0EHOAE"><title>Description.</title><p>Holotype length 0.72 mm (Fig. <xref ref-type="fig" rid="F4">4A</xref>), paratype length 0.77 mm.</p><p>
              <italic>Head</italic> (Figs <xref ref-type="fig" rid="F3">3B</xref>, <xref ref-type="fig" rid="F4">4E</xref>). Dorsal head setae short, blunt, densely annulate. Relative lengths of setae: 1<sup>st</sup> row: <italic>a</italic><sub>1</sub> = 10, <italic>a</italic><sub>2</sub> = 12 (8.6); 2<sup>nd</sup> row: <italic>a</italic><sub>1</sub> = 12 (10), <italic>a</italic><sub>2</sub> = 22 (14.3), <italic>a</italic><sub>3</sub> = 18 (14.3); 3<sup>rd</sup> row: <italic>a</italic><sub>1</sub> = 16 (10), <italic>a</italic><sub>2</sub> = 18 (12.9); 4<sup>th</sup> row: <italic>a</italic><sub>1</sub> = 18 (8.6), <italic>a</italic><sub>2</sub> = 24 (17.1), <italic>a</italic><sub>3</sub> = 26 (12.9), <italic>a</italic><sub>4</sub> = 22.9 (?); lateral group setae <italic>l</italic><sub>1</sub> = (20) 22.5, <italic>l</italic><sub>2</sub> = (17) 20, <italic>l</italic><sub>3</sub> = 14 (?). Ratio <italic>a</italic><sub>1</sub>/<italic>a</italic><sub>1</sub>‒<italic>a</italic><sub>1</sub> in 1<sup>st</sup> row 0.6, in 2<sup>nd</sup> row 0.4, in 3<sup>rd</sup> row 0.3, in 4<sup>th</sup> row 0.75. Length of temporal organs 1.2 times as long as shortest interdistance. Head cuticle glabrous.</p><fig id="F3" position="float" orientation="portrait"><label>Figure 3.</label><caption><p>
                  <italic><tp:taxon-name><tp:taxon-name-part taxon-name-part-type="genus" reg="Decapauropus">Decapauropus</tp:taxon-name-part> <tp:taxon-name-part taxon-name-part-type="species" reg="tibeticus">tibeticus</tp:taxon-name-part></tp:taxon-name></italic> sp. n. (holotype) <bold>A</bold> Right antenna, sternal view <bold>B</bold> Head, median and right part, dorsal view <bold>C</bold> Collum segment, median and left part, sternal view <bold>D</bold> Tarsus of leg IX <bold>E</bold> Setae on trochanter of leg IX <bold>F</bold> T3 <bold>G</bold> Tergum of pygidum <bold>H</bold> Sternum of pygidum. Scale bars: 20 μm.</p></caption><graphic xmlns:xlink="http://www.w3.org/1999/xlink" xlink:href="zookeys-754-033-g003.jpg" position="float" orientation="portrait" xlink:type="simple" id="oo_200246.jpg"/></fig><fig id="F4" position="float" orientation="portrait"><label>Figure 4.</label><caption><p>
                  <italic><tp:taxon-name><tp:taxon-name-part taxon-name-part-type="genus" reg="Decapauropus">Decapauropus</tp:taxon-name-part> <tp:taxon-name-part taxon-name-part-type="species" reg="tibeticus">tibeticus</tp:taxon-name-part></tp:taxon-name></italic> sp. n. (holotype) <bold>A</bold> Habitus <bold>B</bold> Right antenna, sternal view <bold>C</bold> <italic>T</italic><sub>3</sub> <bold>D</bold> Collum segment, sternal view <bold>E</bold> Head, dorsal view <bold>F</bold> Tergite I <bold>G</bold> Tergite II <bold>H</bold> Tergite VI. Scale bars: 100 μm (<bold>A</bold>), 20 μm (<bold>B–H</bold>).</p></caption><graphic xmlns:xlink="http://www.w3.org/1999/xlink" xlink:href="zookeys-754-033-g004.jpg" position="float" orientation="portrait" xlink:type="simple" id="oo_200247.jpg"/></fig><p>
              <italic>Antennae</italic> (Figs <xref ref-type="fig" rid="F3">3A</xref>, <xref ref-type="fig" rid="F4">4B</xref>). Antennal segment 4 with four cylindrical, annulate setae. Relative lengths of setae: <italic>p</italic> = 100, <italic>p</italic>’ = 46.2 (77.8), <italic>p</italic>” = 53.8 (66.7), <italic>r</italic> = 61.5 (88.9). Tergal seta <italic>p</italic> 1.3 (0.9 of) times as long as tergal branch <italic>t.</italic> The latter slender, cylindrical, 1.7 times as long as greatest diameter and 0.8 of sternal branch <italic>s</italic> which is 2.2 (1.5) times as long as greatest diameter; seta <italic>q</italic> 0.9 of sternal branch <italic>s.</italic> Relative lengths of flagella (base segment included) and base segments: <italic>F</italic><sub>1</sub> = 100, <italic>bs</italic><sub>1</sub> = 7.9 (8), <italic>F</italic><sub>2</sub> = 36.5 (33.3), <italic>bs</italic><sub>2</sub> = 13 (12), <italic>F</italic><sub>3</sub> = 85.7 (73.3), <italic>bs</italic><sub>3</sub> = 9.3 (9.1). <italic>F</italic><sub>1</sub> 6.3 (7.5) times as long as <italic>t. F</italic><sub>2</sub> and <italic>F</italic><sub>3</sub> 1.8 (2.1) and 4.2 (4.6) times as long as <italic>s</italic>, respectively. Globulus <italic>g</italic> 1.8 (1.6) times as long as greatest diameter; width of <italic>g</italic> 0.7 (0.8) of greatest diameter of <italic>t</italic>.</p><p>
              <italic>Trunk.</italic> Setae on collum segment subcylindrical, simple, annulate (Figs <xref ref-type="fig" rid="F3">3C</xref>, <xref ref-type="fig" rid="F4">4D</xref>). Sublateral setae length 21 μm, 2.1 times as long as submedian setae (10 μm); sternite process thin, pointed anteriorly, with a little incision; appendages with low caps (Fig. <xref ref-type="fig" rid="F3">3C</xref>). Process and appendages with particles. Seta on tergites annulate, 4+4 on tergite I (Fig. <xref ref-type="fig" rid="F4">4F</xref>), 6+6 on II‒IV (Fig. <xref ref-type="fig" rid="F4">4G</xref>), 6+4 on V, 4+2 on VI (Fig. <xref ref-type="fig" rid="F4">4H</xref>).</p><p>
              <italic><tp:taxon-name><tp:taxon-name-part taxon-name-part-type="genus" reg="Bothriotricha">Bothriotricha</tp:taxon-name-part></tp:taxon-name></italic>. Relative lengths: <italic>T</italic><sub>1</sub> = 100, <italic>T</italic><sub>2</sub> = 107.7 (107.1), <italic>T</italic><sub>3</sub> = 92.3 (92.9), <italic>T</italic><sub>4</sub> = 107.7 (107.1), <italic>T</italic><sub>5</sub> = 123.1 (121.4). All but <italic>T</italic><sub>3</sub> with very thin, simple straight axes and with short oblique pubescence. Axes of <italic>T</italic><sub>3</sub> thickened in distal half. Pubescent hairs simple, short, thin, strongest on distal half of <italic>T</italic><sub>3</sub> (Figs <xref ref-type="fig" rid="F3">3F</xref>, <xref ref-type="fig" rid="F4">4C</xref>).</p><p>
              <italic>Legs.</italic> Coxa and trochanter of leg IX with furcate setae, lengths 10 and 11 μm respectively, branches subcylindrical, blunt (Fig. <xref ref-type="fig" rid="F3">3G</xref>). Tarsus of leg IX short, 23 μm (Fig. <xref ref-type="fig" rid="F3">3D</xref>), somewhat tapering, 2.7 (2.9) times as long as greatest diameter; setae on similar appearance, thin, cylindrical, annulate, length 6‒7 μm, approx. 0.2 of length of tarsus.</p><p>
              <italic>Pygidum. Tergum</italic> (Fig. <xref ref-type="fig" rid="F3">3G</xref>). Posterior margin of pygidial tergum evenly rounded. Relative lengths of setae: <italic>a</italic><sub>1</sub>=100, <italic>a</italic><sub>2</sub> = 86.7, <italic>a</italic><sub>3</sub> = 113.3, <italic>st</italic> = 66.7. All setae but <italic>st</italic> blunt, annulate; <italic>st</italic> subcylindrical, straight, annulate, with a little expanding distally; Distance <italic>a</italic><sub>1</sub>‒<italic>a</italic><sub>1</sub> 0.73 of <italic>a</italic><sub>1</sub>; distance <italic>a</italic><sub>1</sub>‒<italic>a</italic><sub>2</sub> 2.7 times as long as <italic>a</italic><sub>2</sub>–<italic>a</italic><sub>3</sub>; distance <italic>st</italic>–<italic>st</italic> 1.7 times as long as <italic>st</italic> and <italic>st</italic>–<italic>st</italic> 1.3 times as long as distance <italic>a</italic><sub>1</sub>‒<italic>a</italic><sub>1</sub>. <italic>Sternum</italic> (Fig. <xref ref-type="fig" rid="F3">3H</xref>). Posterior margin of sternum evenly rounded. Relative lengths of setae (<italic>a</italic><sub>1</sub>=100): <italic>b</italic><sub>1</sub> = 233.3 (187.5), <italic>b</italic><sub>2</sub> = 80 (68.8). All setae cylindrical, annulate. Distance <italic>b</italic><sub>1</sub>‒<italic>b</italic><sub>1</sub> 1.8 times as long as length of <italic>b</italic><sub>1</sub>; distance <italic>b</italic><sub>1</sub>‒<italic>b</italic><sub>2</sub> 0.16 of length of <italic>b</italic><sub>2</sub>.</p><!--PageBreak--><p>
              <italic>Anal plate</italic> subsquare, glabrous, width 0.9 of length, posterior margin with two short, comma shaped, pubescent appendages, appendages with a pair of little stubs that are almost half length of plate.</p></tp:treatment-sec><tp:treatment-sec sec-type="remarks" id="SECID0EL2AE"><title>Remarks.</title><p>The species differs significantly from the other congeners. The comma shaped appendages of the anal plate with a pair of little stubs are characters unknown in other members of the genus.</p></tp:treatment-sec></tp:taxon-treatment>
