# Supplementary material for: Study on the Pauropoda from Tibet, China. Part I. The genera Decapauropus and Hemipauropus (Myriapoda)
Source: Zookeys. 2018 Apr 30;(754):33–46. doi: 10.3897/zookeys.754.24210 (PMC5938323; doi:10.3897/zookeys.754.24210)
Supplement: XML Treatment for Hemipauropus quadrangulus [file zookeys.754.24210-treatment3.xml]

<!DOCTYPE tp:taxon-treatment
  PUBLIC "-//TaxonX//DTD Taxonomic Treatment Publishing DTD v0 20100105//EN" "tax-treatment-NSO.dtd">
<tp:taxon-treatment xmlns:tp="http://www.plazi.org/taxpub"><tp:treatment-meta><kwd-group><label>Taxon classification</label><kwd><named-content xmlns:xlink="http://www.w3.org/1999/xlink" content-type="kingdom">Animalia</named-content></kwd><kwd><named-content xmlns:xlink="http://www.w3.org/1999/xlink" content-type="order">ORDO</named-content></kwd><kwd><named-content xmlns:xlink="http://www.w3.org/1999/xlink" content-type="family">FAMILIA</named-content></kwd></kwd-group><mixed-citation publication-type="journal"><person-group><name><surname>Qian</surname><given-names>Chang-Yuan</given-names></name><name><surname>Bu</surname><given-names>Yun</given-names></name><name><surname>Dong</surname><given-names>Yan</given-names></name><name><surname>Luan</surname><given-names>Yun-Xia</given-names></name></person-group><article-title>Study on the <tp:taxon-name><tp:taxon-name-part taxon-name-part-type="class">Pauropoda</tp:taxon-name-part></tp:taxon-name> from Tibet, China. Part I. The genera <italic><tp:taxon-name><tp:taxon-name-part taxon-name-part-type="genus" reg="Decapauropus">Decapauropus</tp:taxon-name-part></tp:taxon-name></italic> and <italic><tp:taxon-name><tp:taxon-name-part taxon-name-part-type="genus" reg="Hemipauropus">Hemipauropus</tp:taxon-name-part></tp:taxon-name></italic> (<tp:taxon-name><tp:taxon-name-part taxon-name-part-type="subphylum">Myriapoda</tp:taxon-name-part></tp:taxon-name>)</article-title><source>Zookeys</source><day>30</day><month>4</month><year>2018</year><volume>2018</volume><issue>754</issue><fpage>33</fpage><lpage>46</lpage><pub-id pub-id-type="doi">10.3897/zookeys.754.24210</pub-id></mixed-citation></tp:treatment-meta><tp:nomenclature><tp:taxon-name>
              <tp:taxon-name-part taxon-name-part-type="genus" reg="Hemipauropus">Hemipauropus</tp:taxon-name-part>
              <tp:taxon-name-part taxon-name-part-type="species" reg="quadrangulus">quadrangulus</tp:taxon-name-part>
              <object-id xmlns:xlink="http://www.w3.org/1999/xlink" content-type="zoobank" xlink:type="simple">http://zoobank.org/15D1D101-8426-49BC-A74B-AC15355BA09E</object-id>
            </tp:taxon-name><tp:taxon-authority>Qian &amp; Bu</tp:taxon-authority><tp:taxon-status xmlns:xlink="http://www.w3.org/1999/xlink" xlink:type="simple">sp. n.</tp:taxon-status><xref ref-type="fig" rid="F5">Figs 5</xref><xref ref-type="fig" rid="F6">, 6</xref></tp:nomenclature><tp:treatment-sec sec-type="material" id="SECID0EB6AE"><title>Material examined.</title><p>Holotype, adult with nine pairs of legs, male (slide no. XZ-PA2015037) (<abbrev xmlns:xlink="http://www.w3.org/1999/xlink" content-type="institution" xlink:title="Shanghai Natural History Museum" id="ABBRID0EH6AE" xlink:type="simple">SNHM</abbrev>), China, Tibet, Motuo county, Beibeng town, extracted from the soil samples in a broad-leaved forest, alt. 1500 m, <named-content xmlns:xlink="http://www.w3.org/1999/xlink" content-type="dwc:verbatimCoordinates" xlink:type="simple"><named-content content-type="geo-json" specific-use="{&#34;type&#34;:&#34;Point&#34;,&#34;coordinates&#34;:[95.633333,29.500000]}" id="NCID0EP6AE" xlink:type="simple">29°30'N, 95°38'E</named-content></named-content>, 5-XI-2015, coll. Y. Bu &amp; G. Yang.</p></tp:treatment-sec><tp:treatment-sec sec-type="etymology" id="SECID0EU6AE"><title>Etymology.</title><p>From Latin <italic><tp:taxon-name><tp:taxon-name-part taxon-name-part-type="genus" reg="Hemipauropus"/><tp:taxon-name-part taxon-name-part-type="species" reg="quadrangulus">quadrangulus</tp:taxon-name-part></tp:taxon-name></italic> meaning four angles and referring to the shape of the base of the anal plate.</p></tp:treatment-sec><tp:treatment-sec sec-type="diagnosis" id="SECID0EFAAG"><title>Diagnosis.</title><p>
              <italic><tp:taxon-name><tp:taxon-name-part taxon-name-part-type="genus" reg="Hemipauropus">Hemipauropus</tp:taxon-name-part> <tp:taxon-name-part taxon-name-part-type="species" reg="quadrangulus">quadrangulus</tp:taxon-name-part></tp:taxon-name></italic> sp. n. is distinguished from the other species in the genus by the shape of the anal plate, which has a peculiar small Shuriken base and 6+6 setae on tergite IV.</p></tp:treatment-sec><tp:treatment-sec sec-type="description" id="SECID0EWAAG"><title>Description.</title><p>Length. 0.85 mm (Fig. <xref ref-type="fig" rid="F6">6A</xref>).</p><p>
              <italic>Head</italic> (Fig. <xref ref-type="fig" rid="F5">5B</xref>). Tergal setae rather long, leaf-shaped, with short pubescence, lateral setae including <italic>a</italic>3 of 2<sup>nd</sup> row and <italic>a</italic>4 of 4<sup>th</sup> row, cylindrical, tapering in distal half, pointed. Relative lengths of setae, 1<sup>st</sup> row: <italic>a</italic><sub>1</sub> = ?, <italic>a</italic><sub>2</sub> =10; 2<sup>nd</sup> row: <italic>a</italic><sub>1</sub> = ?, <italic>a</italic><sub>2</sub> = ?; <italic>a</italic><sub>3</sub> = 15; 3<sup>rd</sup> row: <italic>a</italic><sub>1</sub> = ?, <italic>a</italic><sub>2</sub> = 10.7; 4<sup>th</sup> row: <italic>a</italic><sub>1</sub> = 11.4, <italic>a</italic><sub>2</sub> = 12.9, <italic>a</italic><sub>3</sub> = ?, <italic>a</italic><sub>4</sub> = 10; lateral group setae: <italic>l</italic><sub>1</sub> = 24.3, <italic>l</italic><sub>2</sub> = 25.7, <italic>l</italic><sub>3</sub> = 20. Ratio <italic>a</italic><sub>1</sub>/<italic>a</italic><sub>1</sub>–<italic>a</italic><sub>1</sub> in 1<sup>st</sup> to 3<sup>rd</sup> row unknown, in 4<sup>th</sup> row 0.9. Temporal organs oval in tergal view, length 1.4 of shortest interdistance; pistil absent. Head cuticle with very fine granules, temporal organs glabrous.</p><p>
              <italic>Antennae</italic> (Figs <xref ref-type="fig" rid="F5">5A</xref>, <xref ref-type="fig" rid="F6">6H</xref>). Setae on segments 1–3 folioform. Segment 4 with four setae, <italic>p</italic> and <italic>p</italic>’ subcylidrical, <italic>p</italic>” leaf-shaped, <italic>r</italic> very thin, <italic>p</italic>’ and <italic>p</italic>” striate; relative lengths of setae: <italic>p</italic> = 10, <italic>p</italic>’ = 9.3, <italic>p</italic>” = 3.3, <italic>r</italic> = 4. Tergal branch <italic>t</italic> somewhat fusiform, 3.8 times as long as greatest diameter and 0.95 of the length of sternal branch <italic>s</italic>; that branch 2.9 times as long as greatest diameter; anterodistal corner truncated. Seta <italic>q</italic> 1.3 times as long as seta <italic>p</italic>’ of segment 4, 0.95 of the length of <italic>s.</italic> Relative lengths of flagella (base segments included) and base segments: <italic>F</italic><sub>1</sub> = 100, <italic>bs</italic><sub>1</sub> = 17.3; <italic>F</italic><sub>2</sub> = 46.7, <italic>bs</italic><sub>2</sub> = 14.7; <italic>F</italic><sub>3</sub> = 101.3, <italic>bs</italic><sub>3</sub> = 14.7. <italic>F</italic><sub>1</sub> 3.3 times as long as <italic>t, F</italic><sub>2</sub> and <italic>F</italic><sub>3</sub> 1.2 and 2.5 times as long as <italic>s</italic> respectively. Distal organ of <italic>F</italic><sub>1</sub> and <italic>F</italic><sub>2</sub> consisting of densely arranged pubescent bracts around sessile capsule, <italic>F</italic><sub>3</sub> with flat calyx; flagella axes below distal organs not widened in <italic>F</italic><sub>1</sub> and <italic>F</italic><sub>2</sub>, slightly in <italic>F</italic><sub>3</sub>. Globulus <italic>g</italic> pyriform, 0.2 of the length of <italic>s</italic>, diameter 0.8 of greatest diameter of <italic>t</italic>; 8–10 bracts; capsule subspherical. Antennae almost glabrous.</p><fig id="F5" position="float" orientation="portrait"><label>Figure 5.</label><caption><p>
                  <italic><tp:taxon-name><tp:taxon-name-part taxon-name-part-type="genus" reg="Hemipauropus">Hemipauropus</tp:taxon-name-part> <tp:taxon-name-part taxon-name-part-type="species" reg="quadrangulus">quadrangulus</tp:taxon-name-part></tp:taxon-name></italic> sp. n. (Holotype) <bold>A</bold> Left antenna, tergal view <bold>B</bold> Head, median and right part, dorsal view <bold>C</bold> Collum segment, sternal view <bold>D</bold> Tarsus of leg IX <bold>E</bold> Setae on trochanter of leg IX <bold>F</bold> Genital papillae <bold>G</bold> Tergum of pygidum <bold>H</bold> Sternum of pygidum. Scale bars: 20 μm.</p></caption><graphic xmlns:xlink="http://www.w3.org/1999/xlink" xlink:href="zookeys-754-033-g005.jpg" position="float" orientation="portrait" xlink:type="simple" id="oo_200248.jpg"/></fig><fig id="F6" position="float" orientation="portrait"><label>Figure 6.</label><caption><p>
                  <italic><tp:taxon-name><tp:taxon-name-part taxon-name-part-type="genus" reg="Hemipauropus">Hemipauropus</tp:taxon-name-part> <tp:taxon-name-part taxon-name-part-type="species" reg="quadrangulus">quadrangulus</tp:taxon-name-part></tp:taxon-name></italic> sp. n. (Holotype) <bold>A</bold> Habitus <bold>B</bold> Collum segment, sternal view <bold>C</bold> Tergite I <bold>D</bold> Tergite II <bold>E</bold> Tergite III <bold>F</bold> Tergite IV <bold>G</bold> Tergite V–VI <bold>H</bold> Right antenna, sternal view <bold>I</bold> Legs I–II and genital papillae <bold>J</bold> Leg IX. Scale bars: 100 μm (<bold>A</bold>), 20 μm (<bold>N–J</bold>).</p></caption><graphic xmlns:xlink="http://www.w3.org/1999/xlink" xlink:href="zookeys-754-033-g006.jpg" position="float" orientation="portrait" xlink:type="simple" id="oo_200249.jpg"/></fig><p>
              <italic>Trunk.</italic> Setae of collum segment broad, phylliform, pubescent, secondary branch rudimentary and inserted just below the middle; sublateral setae length 20 μm, 1.3 times as long as submedian setae; sternite process broad, pointed anteriorly; appendages two-parted with low caps. Process with pubescence and appendages glabrous (Figs <xref ref-type="fig" rid="F5">5C</xref>, <xref ref-type="fig" rid="F6">6B</xref>). Tergites indistinctly divided transversally, II–IV with reticular pattern on both sides of the dividing line, only posterior of that line on VI (Fig. <xref ref-type="fig" rid="F6">6C–G</xref>). Setae cylindrical, 4+4 setae on tergite I (Fig. <xref ref-type="fig" rid="F6">6C</xref>), 6+6 on II–V (Figs <xref ref-type="fig" rid="F6">6 D–G</xref>), 4 only on VI (Fig. <xref ref-type="fig" rid="F6">6G</xref>). Submedian posterior setae on VI 0.2 of inter-distance and 0.4 (–0.5) of the length of pygidial setae <italic>a</italic><sub>1</sub>. Tergites glabrous.</p><!--PageBreak--><!--PageBreak--><p>
              <italic><tp:taxon-name><tp:taxon-name-part taxon-name-part-type="genus" reg="Bothriotricha">Bothriotricha</tp:taxon-name-part></tp:taxon-name></italic>. Relative lengths: <italic>T</italic><sub>1</sub> = 100, <italic>T</italic><sub>2</sub> = 104.8, <italic>T</italic><sub>3</sub> = ?, <italic>T</italic><sub>4</sub>=104.8, <italic>T</italic><sub>5</sub> = ?. Axes thin, simple, straight, pubescence hairs exceedingly short.</p><p>
              <italic>Genital papillae</italic> (Figs <xref ref-type="fig" rid="F5">5F</xref>, <xref ref-type="fig" rid="F6">6I</xref>). Longish, conical with narrowing and extended distal half, 1.6 times as long as wide, seta short, 0.3 of the length of papilla. Coxal seta of leg II as on leg I, length 10 μm (Fig. <xref ref-type="fig" rid="F6">6I</xref>).</p><p>
              <italic>Legs.</italic> Fairly long. Setae on coxa and trochanter of leg IX furcate, main branch leaf-shaped, secondary branch subcylindrical, blunt, 0.5 of the length of seta (Figs <xref ref-type="fig" rid="F5">5E</xref>, <xref ref-type="fig" rid="F6">6J</xref>). Tarsus of leg IX long, broad, 60 μm in length, 4.3 times as long as greatest diameter; proximal seta short, blunt, length 10 μm, with pubescence, distal seta shorter and blunt, length 9 μm, with pubescence. Proximal seta 0.2 of the length of tarsus, 2.5 times as long as distal seta. Cuticle of tarsus almost glabrous (Fig. <xref ref-type="fig" rid="F5">5D</xref>).</p><p>
              <italic>Pygidium. Tergum</italic> (Fig. <xref ref-type="fig" rid="F5">5G</xref>). Cuticle glabrous. Posterior margin smooth and round between <italic>st.</italic> Setae of very different lengths, <italic>a</italic><sub>1</sub> leaf shaped, pubescent, <italic>a</italic><sub>2</sub> subcylindrical, almost straight, <italic>a</italic><sub>3</sub> thin, tapering, pointed, <italic>a</italic><sub>2</sub> and <italic>a</italic><sub>3</sub> glabrous. <italic>st</italic> very short, pointed, <!--PageBreak-->converging; relative lengths of setae: <italic>a</italic><sub>1</sub> = 10, <italic>a</italic><sub>2</sub> = 13.8, <italic>a</italic><sub>3</sub> = 31.3, <italic>st</italic> = 6.3. Distance <italic>a</italic><sub>1</sub>–<italic>a</italic><sub>1</sub> 1.6 times as long as <italic>a</italic><sub>1</sub>; distance <italic>st</italic>–<italic>st</italic> 3.0 times as long as <italic>st</italic> and 1.2 times as long as distance <italic>a</italic><sub>1</sub>–<italic>a</italic><sub>1</sub>. <italic>Sternum</italic> (Fig. <xref ref-type="fig" rid="F5">5H</xref>). Posterior margin with a little indention; <italic>b</italic><sub>1</sub> blunt, striate distally. Relative lengths (pygidial <italic>a</italic><sub>1</sub> = 10), <italic>b</italic><sub>1</sub> = 27.8, 0.8 of their inter-distance.</p><p>
              <italic>Anal plate</italic> simple and glabrous, with a little base, the base like a Shuriken; posterior median forked part 5.8 times as long as broadest basal part.</p></tp:treatment-sec><tp:treatment-sec sec-type="remarks" id="SECID0EROAG"><title>Remarks.</title><p>This species resembles <italic><tp:taxon-name><tp:taxon-name-part taxon-name-part-type="genus" reg="Hemipauropus">H.</tp:taxon-name-part> <tp:taxon-name-part taxon-name-part-type="species" reg="macropus">macropus</tp:taxon-name-part></tp:taxon-name></italic> Scheller, 2009 from the Philippines and <italic><tp:taxon-name><tp:taxon-name-part taxon-name-part-type="genus" reg="Hemipauropus">H.</tp:taxon-name-part> <tp:taxon-name-part taxon-name-part-type="species" reg="clava">clava</tp:taxon-name-part></tp:taxon-name></italic> Scheller, 2013 from Australia. They can be readily distinguished by the shape of the anal plate (with little Shuriken base in <italic><tp:taxon-name><tp:taxon-name-part taxon-name-part-type="genus" reg="Hemipauropus">H.</tp:taxon-name-part> <tp:taxon-name-part taxon-name-part-type="species" reg="quadrangulus">quadrangulus</tp:taxon-name-part></tp:taxon-name></italic> sp. n. vs. broad base and two lateral spines in both <italic><tp:taxon-name><tp:taxon-name-part taxon-name-part-type="genus" reg="Hemipauropus">H.</tp:taxon-name-part> <tp:taxon-name-part taxon-name-part-type="species" reg="macropus">macropus</tp:taxon-name-part></tp:taxon-name></italic> and <italic><tp:taxon-name><tp:taxon-name-part taxon-name-part-type="genus" reg="Hemipauropus">H.</tp:taxon-name-part> <tp:taxon-name-part taxon-name-part-type="species" reg="clava">clava</tp:taxon-name-part></tp:taxon-name></italic>) and by the numbers of the setae on tergite IV (6+6 setae in <italic><tp:taxon-name><tp:taxon-name-part taxon-name-part-type="genus" reg="Hemipauropus">H.</tp:taxon-name-part> <tp:taxon-name-part taxon-name-part-type="species" reg="quadrangulus">quadrangulus</tp:taxon-name-part></tp:taxon-name></italic> sp. n. and <italic><tp:taxon-name><tp:taxon-name-part taxon-name-part-type="genus" reg="Hemipauropus">H.</tp:taxon-name-part> <tp:taxon-name-part taxon-name-part-type="species" reg="clava">clava</tp:taxon-name-part></tp:taxon-name></italic> vs. 6+4 setae in <italic><tp:taxon-name><tp:taxon-name-part taxon-name-part-type="genus" reg="Hemipauropus">H.</tp:taxon-name-part> <tp:taxon-name-part taxon-name-part-type="species" reg="macropus">macropus</tp:taxon-name-part></tp:taxon-name></italic>).</p></tp:treatment-sec></tp:taxon-treatment>
